# Supplementary material for: Enhanced Oncolytic Potential of Engineered Newcastle Disease Virus Lasota Strain through Modification of Its F Protein Cleavage Site
Source: Microorganisms. 2024 Oct 8;12(10):2029. doi: 10.3390/microorganisms12102029 (PMC11510066; doi:10.3390/microorganisms12102029)
Supplement: Supplementary file 1 [file microorganisms-12-02029-s001.zip]

Archive with 1 entries (1 files):
- microorganisms-3232094-supplementary.pdf
